# Supplementary material for: Isolation and Purification of Chitosan Oligosaccharides (Mw ≤ 1000) and Their Protective Effect on Acute Liver Injury Caused by CCl4
Source: Mar Drugs. 2024 Mar 8;22(3):128. doi: 10.3390/md22030128 (PMC10971719; doi:10.3390/md22030128)
Supplement: Supplementary file 1 [file marinedrugs-22-00128-s001.zip]

Archive with 1 entries (1 files):
- marinedrugs-2820153-supplementary.pdf
